# Supplementary material for: Different Pharmacokinetics of Tramadol, O-Demethyltramadol and N-Demethyltramadol in Postoperative Surgical Patients From Those Observed in Medical Patients
Source: Front Pharmacol. 2021 Apr 15;12:656748. doi: 10.3389/fphar.2021.656748 (PMC8082457; doi:10.3389/fphar.2021.656748)
Supplement: Supplementary file 2 [file DataSheet2.XLSX]

## Sheet: Sheet1
Admission ICU	Extubation	ICU Discharge	Hospital Discharge	Seks	Age (Years)	Height (m)	Weight (kg)	BMI (kg/m2)	Smoke	Elective surgery	ASA status	WBC PREOPERATIVE (x10e9‎/L)	RBC (x10e12/L)	HB (g/L)	HTC	PLT (x10e9/L)	PT (INR)	APTT (Ratio)	BUN (mmol/L)	CREATININ (umol/L)	AST (U/L)	ALT (U‎/L)	GGT (U/L)	CRP (mg/L)	PCT (ug/L)	CHOLINESTARASE (U/L)	ICU HEART BEAT > 90 BEATS/min	WBC (x10e9‎/L) POSTOPERATIVE	ICU TEMPERATURE > 38.5 C ili < 35 C	PaCO2 (kPa)	BILIRUBIN (umol/L)	ALBUMINES (g/L)	INTRAOPERATIVE OPIOID (MG EQUIANALGETIC DOSE)	Tramadol 1. H (ug‎/L)	Tramadol 2. H (ug/L)	Tramadol 4. H (ug‎/L	Tramadol 6. H (ug‎/L	Tramadol 12. H (ug‎/L	Tramadol 24. H (ug‎/L	O-desmetiltramadol 1. H (ug/L)	O-desmetiltramadol 2. H (ug/L)	O-desmetiltramadol 4. H (ug/L)	O-desmetiltramadol 6. H (ug/L)	O-desmetiltramadol 12. H (ug/L)	O-desmetiltramadol 24. H (ug/L)	N-desmetiltramadol 1. H (ug/L)	N-desmetiltramadol 2. H (ug/L)	N-desmetiltramadol 4. H (ug/L)	N-desmetiltramadol 6. H (ug/L)
2019-03-01 10:50:00	2019-03-01 13:15:00	2019-03-02	2019-03-08	Male	77	1.97	75	19.33	No	Yes	3	5.5	4.14	134	0.396	173	1.14		5.2	80				20			Yes	13.30	No	4.10			120	365.97	269.94	210.6	174.27	362.78	749.48	4.52	4.52	4.66	5.21	10.75	23.9	7.65	9.25	12.37	15.67
2020-01-16 14:15:00	2020-01-16 16:30:00	2020-01-17	2020-01-24	Male	70	1.82	91	27.47	No	Yes	3	6.9	3.54	82	0.262	180	1.08	0.93	2.8	64	15	14	48	4.7	0.19	5772	No	15.50	No	5.30	8	31.2	52	643.09	517.32	369.8	560.78	547.24	924.55	9.58	10.69	15.41	19.67	27.46	35.63	15.79	21.37	45.38	46.78
2019-05-14 21:40:00	2019-05-15 13:25:00	2019-05-24	2019-05-24	Male	67	1.8	90	27.78	Yes	No	4	3.1	3.58	116	0.359	130	1.74	0.94	18.7	228	32	25	24	295	62.91	1192	Yes	2.40	No	4.80	13	25.1	35	1227.78	1323.75	511.68	418.88	577.66	632.61	88.25	99.09	97.46	97.89	143.43	164.84	14.19	13.56	12.44	11.26
2019-10-28 14:45:00		2019-11-04	2019-11-04	Female	81	1.65	80	29.38	No	No	5	7.9	3.49	105	0.313	193	1.18	1.32	23.4	172	49	19	5	490.5	11.04	4193	Yes	13.20	Yes	3.70	114	21.8	30	227.82	194.39	189.11	181.23	402.97	768.45	6.39	7.52	9.05	10.59	21.32	41.52	4.47	4.7	5.44	5.74
2019-05-26 04:00:00	2019-05-26 17:20:00	2019-06-01	2019-06-10	Female	80	1.65	65	23.88	No	No	4	1.6	4.15	125	0.364	167	1.05	0.85	12	122	17	12	47	321.5	2.07	6563	Yes	16.00	No	4.80	14	32	55	452.43	355.37	295.34	263.97	547.04	760.62	32.81	61.97	67.36	66.78	116.06	138.03	5.68	7.44	7.79	7.95
2019-02-05 15:10:00	2019-02-05 17:55:00	2019-02-06	2019-02-15	Male	68	1.68	63	22.32	No	Yes	3	3.8	3.79	102	0.296	207	1.04	1.04	5.1	61	29	12	16	1	0.02	8817	No	11.50	No	5.34	11	30.4	110	372.75	270.55	190.91	123.62	205.24	830.79	21.02	23.14	25.34	23.1	48.4	50.9	3.63	4.14	4.98	4.35
2019-04-11 10:30:00	2019-04-11 11:20:00	2019-04-12	2019-04-17	Male	47	1.89	92	25.86	Yes	Yes	2	6.2	3.68	97	0.291	254	1.2	1.1	3.4	63	10	11	23	59.6	0.06	6644	No	6.80	No	3.55	15	33.2	70	250.67	185.82	146.11	114.43	211.73	326.73	19.44	23.76	28.58	25.87	44.28	57.18	3.7	3.6	4.51	4.1
2019-09-26 12:30:00	2019-09-26 13:30:00	2019-09-27	2019-10-07	Male	64	1.69	88	30.81	Yes	Yes	2	7.9	4.4	131	0.38	249	1.11	0.96	5.4	64	13	13	25	2.9	0	6537	No	16.40	No	4.63	9	31.6		155.49	145.4	99.5	74.38	437.79	172.47	11.62	15.24	18.1	17.13	32.96	54.28	3.52	3.52	3.52	3.52
2020-01-04 00:25:00	2020-01-04 12:05:00	2020-01-08	2020-01-17	Male	78	1.75	80	26.12	No	No	3	11.9	5.81	161	0.461	301	2.53	1.08	9	131	18	10	12	39.9	0.15	3174	Yes	11.30	No	6.26	12	23.2	47	590.93	501.47	438.98	385.56	725.13	1293.83	64.2	61.31	81.3	81.02	140.33	207.16	12.51	20.43	15.76	23.82
2019-02-28 14:30:00	2019-02-28 20:15:00	2019-03-02	2019-03-28	Male	78	1.76	60	19.37	Yes	Yes	3	10.4	3.61	106	0.31	351	1.12	0.99	8	175	19	23	122	17.1	0.13	3738	No	11.90	No	4.33	6	25.2	75	493.48	324.74	222.25	139.75	185.72	117.88	22.38	20.63	22.31	19.89	26.53	12.3	22.4	23.22	33.08	30.11
2019-06-23 18:35:00	2019-06-24 09:20:00	2019-06-26	2019-07-10	Male	45	1.8	80	24.69	No	No	4	11.2	3.4	104	0.299	316	0.92	1.01	26.2	222	45	46	76	424	23.89	2577	Yes	4.00	No	4.50	71	22.7	55	237.88	176.7	95.45	67.57	92.04	97.76	52.89	37.61	31.01	29.6	40.33	33.38	16.92	16.6	13.95	12.44
2019-02-07 14:45:00	2019-02-07 15:30:00	2019-02-08	2019-02-25	Male	61	1.74	93	30.72	No	Yes	3	6.6	4.04	131	0.362	130	1.01	0.91	3.9	69	19	12	52	1	0.05	7614	No	13.60	No	4.85	18	37.6	145	254.39	171.7	153.53	122.88	256.98	1448.21	4.53	5.26	7.57	7.29	20.64	38.33	3.53	4.03	6.89	7.57
2019-03-04 13:05:00	2019-03-04 19:40:00	2019-03-05	2019-03-22	Male	69	1.8	98	30.25	Yes	Yes	3	6.3	3.42	101	0.294	169	1.28	0.91	8.3	117	95	151	597	48.8	0.67	4575	No	11.80	No	4.53	347	33.2	90	168.75	114.87	115.64	106.35	191.79	305.62	4.52	4.52	4.52	4.64	9.58	18.31	3.52	3.52	3.52	3.52
2019-04-09 16:00:00	2019-04-09 18:05:00	2019-04-10	2019-04-19	Male	66	1.8	125	38.58	Yes	Yes	3	51	4.16	119	0.379	217	1.04	0.8	5.1	133	22	19	19	26.9	0.15	6285	No	14.30	No	7.50	9	32.1	94	216.84	173.19	130.07	103.47	159.5	196.5	12.06	12.21	14.53	13.41	21.77	18.57	23.07	25.19	31.67	31.94
2019-02-26 12:05:00	2019-02-26 13:00:00	2019-02-27	2019-03-07	Female	55	1.65	95	34.89	No	Yes	3	2.9	3.88	121	0.343	202	0.95	0.82	4.3	52	675	650	30	10.2	0.06		No	7.80	No		12		75	243.37	201.59	244.5	164.92	279.86	382.77	5.89	6.73	12.99	11.62	23.35	28.34	3.52	4.06	6.64	6.26
2019-02-11 12:00:00	2019-02-11 13:15:00	2019-02-12	2019-02-23	Male	53	1.83	106	31.65	No	Yes	3	14	3.47	74	0.237	359			3.2	68	42	10	164	120	0.1	2970	No	15.30	No	5.43	8	24.6		374.62	309	282.5	218.8	347.36	379.69	54.77	11.6	17.01	16.45	28.78	25.87	4.93	5.93	10.52	11.69
2020-01-23 12:00:00	2020-01-23 14:00:00	2020-01-24	2020-02-02	Female	42	1.68	60	21.26	Yes	Yes	2	2.9	3.3	96	0.295	185	1.01	0.99	2.4	57	14	10	7	0.3	0.03	3489	No	10.60	No	4.66	7	31.6	50	642.6	484.32	390.75	966.6	594.32	681.37	54.59	77.28	85.21	122.05	165.66	148.69	10.64	11.76	12.49	23.72
2019-01-18 10:50:00	2019-01-18 15:05:00	2019-01-24	2019-02-21	Male	80	1.64	64	23.8	No	Yes	3	4.4	2.99	85	0.259	156	1.03	0.8	5.8	89	25	26	12	8	0.05	4244	Yes	16.20	No	6.34	11	25.3	50	514.76	333.3	412	363.04	616.48	669.31	9.3	9.11	17.55	21.4	54.56	78.66	8.04	8.74	14.81	19.77
2019-07-10 14:15:00	2019-07-10 15:00:00	2019-07-11	2019-07-19	Female	62	1.67	41	14.7	Yes	Yes	3	7.4	3.47	104	0.315	215	1.09	1.07	5.4	48	17	14	23	0.5	0.04	3852	No	17.10	No	4.65	6	26.9	55	282.76	269.43	241.36	149.96	193.05	163.07	4.53	6.21	11.21	10.35	16.12	11.68	3.52	3.96	11.23	13.61
2019-02-15 13:25:00	2019-02-15 16:25:00	2019-02-16	2019-03-03	Male	69	1.67	90	32.27	No	Yes	2	5.1	3.95	129	0.38	107	1.2	0.96	4.4	75	30	37	253	2.4	0.1	5685	No	22.30	No	5.17	7	30.5	75	286.54	236.79	211.34	148.16	74.23	408.49	14.68	16.32	22.83	18.21	8.88	52.51	3.52	3.52	5.63	4.24
2019-03-05 11:15:00	2019-03-05 12:30:00	2019-03-06	2019-03-13	Male	52	1.8	83	25.62	No	Yes	3	3.5	4.01	96	0.308	230	0.99	0.87	3	84	21	31	7	9.5	0.02	6171	No	6.60	No	4.87	12	32.1	90	260.57	228.34	160.09	124.97	252.22	346.26	10.49	12.84	16.3	16.77	41.09	53.37	3.52	3.6	4.6	5.29
2019-11-12 11:20:00	2019-11-12 12:30:00	2019-11-13	2019-11-19	Male	49	1.85	80	23.37	Yes	Yes	2	7.3	3.55	99	0.297	283	1.06	0.94	3.4	75	11	8	16	54.2	0.16	4516	No	7.90	No	4.54	7	29.3	66	314.57	314.93	252.46	239.16	417.64	665.87	33.21	34.74	43.14	58.06	86.22	164.13	4.15	6.2	7.21	7.47
2019-11-19 11:00:00	2019-11-19 14:30:00	2019-11-23	2019-12-23	Male	73	1.65	80	29.38	No	Yes	3	7.7	5.55	153	0.452	166	1.1	0.99	9.9	73	35	46	30	2.2	0.05	6517	No	13.00	No	6.30	24	35.9	130	458.8	259.71	220.58	215.02	162.36	360.45	4.52	5.38	9.01	10.71	18.11	25.08	6.75	10.44	17.9	25.99
2019-12-10 11:40:00	2019-12-10 16:10:00	2019-12-11	2019-12-27	Female	73	1.67	71	25.46	No	Yes	2	4.9	3.68	107	0.321	233	1.04	0.82	3.9	49	42	12	8	71	0.06	6835	No	10.90	No	5.30	8	31.3	65	480.72	581.33	443.36	328.69	380.56	677.83	19.8	45.5	39.46	44.39	66.47	71.43	4.58	10.12	14.78	12.1
2020-01-29 09:35:00	2020-01-30 09:40:00	2020-02-10	2020-02-10	Male	75	1.75	80	26.12	Yes	No	4	9.9	4.66	126	0.372	214	1.6	1.13	15	146	92	24	10	211.8	158.28	2919	No	6.20	No	5.60	17	29.5	30	863.23	538.96	419.99	307.62	471.92	615.03	54.43	60.29	72	64.32	217.16	275.56	3.52	3.52	3.52	3.52
2019-07-25 12:30:00	2019-07-25 14:10:00	2019-07-26	2019-08-23	Male	71	1.8	90	27.78	Yes	Yes	3	6.89	3.28	76	0.241	342	1.17	1.53	5.3	71	10	6	12	11.2	0.07	3373	No	13.50	No	5.16	17	29	65	131.55	117.15	122.78	74.82	99.11	134.31	17.79	22.49	30.01	31.59	47.37	54.15	3.52	3.52	3.52	3.52
2019-04-15 13:05:00	2019-04-15 13:15:00	2019-04-16	2019-04-24	Female	73	1.73	70	23.39	No	Yes	3	4.8	3.51	109	0.319	171	1.08	0.82	3.4	54	13	8	13	1	0.07	8023	Yes	18.40	No	5.35	15	29.3	55	378.54	245.66	218.87	139.9	249.45	387.11	53.48	45.71	52.42	37.07	71.31	87.77	5.46	5.09	5.63	3.93
2019-12-18 15:30:00	2019-12-18 20:00:00	2019-12-20	2019-12-30	Male	55	1.85	87	25.42	Yes	Yes	3	10.9	4.84	151	0.442	173	1.13	0.94	3.6	66	22	15	75	12.2	0.05	7299	No	13.10	No	5.74	22	40.3		352.14	327.61	269.58	194.35	355.77	912.21	35.23	41.15	44.07	54.57	112.39	210.11	3.52	3.52	3.52	3.52
2019-12-13 15:00:00	2019-12-13 19:00:00	2019-12-14	2019-12-21	Male	73	1.65	78	28.65	No	Yes	3	5.4	3.78	104	0.317	153	1.18	0.9	3.9	74	13	10	17	7	0.04	5865	No	14.00	No	4.70	10	33.6	70	822.18	377.97	332.74	205.21	360.51	577.9	55.08	71.71	62.66	66.32	103.41	157	3.52	3.52	3.52	4.04
2019-12-05 19:50:00	2019-12-06 07:30:00	2019-12-07	2019-12-17	Female	76	1.65	47	17.26	No	No	4	13.4	3.49	106	0.309	421	1.32	0.82	84	34	12	13	56	55.1	0.08	3103	Yes	19.80	No	4.80	5	25.1	45	503.21	447.91	234.47	215.17	184.47	126.36	37.76	40.59	33.84	37.86	32.52	32.47	33.72	50.2	50.91	61.07
2019-12-11 11:15:00	2019-12-11 19:50:00	2019-12-12	2019-12-18	Female	59	1.6	55	21.48	Yes	Yes	2	10.3	4.15	127	0.37	146	1.15	0.89	4.7	49	36	32	22	0.5	0.03	6524	No	21.20	No	5.30	15	36.1	45	559.93	470.39	448.25	306.57	345.36	358.18	37.3	47.84	74.59	73.98	109.75	95.79	3.93	5.39	9.85	11.18
2019-01-24 14:25:00	2019-01-24 15:30:00	2019-01-26	2019-02-04	Female	77	1.65	80	29.38	No	Yes	3	5.8	4.13	119	0.343	191	1.03	0.9	4.6	54	14	9	12	4.3	0.03	5854	No	15.40	No	5.65	9	26.4	135	459.57	291.87	202.16	128.87	200.77	507.26	53.68	51.84	50.8	38.45	68.3	133.02	5.01	4.19	4.05	3.52
2019-02-28 10:55:00	2019-02-28 12:35:00	2019-03-01	2019-03-05	Male	38	1.83	94	28.07	Yes	Yes	2	8.3	4.72	138	0.399	259	1.15	1	3	85	16	18	13	4.3	0.04	6627	No	17.20	No	4.47	9	36.6	83	203.42	126.16	76.88	55.73	62.46	273.81	27.62	25.04	23.19	17.22	22.07	48.18	4.52	4.02	3.59	3.52
2019-03-26 13:50:00	2019-03-26 15:00:00	2019-03-27	2019-04-04	Male	57	1.78	77	24.3	No	Yes	3	10.4	3.4	81	0.249	318	1.19	0.83	3.7	56	14	16	57	59	0.45	4874	Yes	21.40	No	5.60	6	27.5	85	289.88	211.24	115.05	91.57	311.17	305.71	30.99	33.75	31.36	26.49	39.81	60.96	3.52	3.92	3.99	3.52
2019-07-15 10:50:00	2019-07-15 12:30:00	2019-07-16	2019-07-22	Male	69	1.75	85	27.76	Yes	Yes	2	4.7	3.77	119	0.329	120	1.05	0.96	2.8	56	19	21	11	4	0.06	4444	No	8.90	No	5.16	10	31.4	75	142.9	142	68.91	55.19	167.11	171.4	8.3	14.6	11.46	11.68	43.52	42.96	3.52	3.52	3.52	3.52
2019-02-12 12:00:00	2019-02-12 14:45:00	2019-02-13	2019-02-27	Male	83	1.7	60	20.76	No	Yes	3	7.1	3.53	100	0.296	184	1.1	0.92	4.8	112	29	22	92	32.9	2.22	3270	Yes	8.40	No	5.42	13	23.2	53	345.63	253.39	145.43	109.62	253.23	271.21	23.32	24.03	21.47	20.03	47.32	41.53	21.78	27.63	25.51	23.95
2019-12-30 13:05:00	2019-12-30 16:00:00	2019-12-31	2020-01-13	Male	62	1.75	85	27.76	No	Yes	3	5.4	3.19	99	0.285	165	1.13	0.95	6.9	93	27	25	32	12.2	0.11	3913	Yes	9.10	No	4.80	15	32.6	115	516.96	388.78	298	255.9	409.04	567.08	50.42	61.83	68.16	63.57	92.68	121.12	3.52	3.52	7.45	7.87
2019-01-29 16:20:00	2019-01-29 20:50:00	2019-02-04	2019-02-25	Male	63	1.8	85	26.23	Yes	No	4	13	3.12	90	0.273	251	0.94	0.84	9.7	52	59	28	554	180	0.58	2593	Yes	17.90	No	3.82	77	19.3	75	196.74	139.44	75.1	51.18	58.56	67.88	14.23	12.48	9.37	7.55	9.99	12.07	32.47	32.93	28.85	24.21
2019-04-27 12:15:00	2019-04-27 15:30:00	2019-04-28	2019-05-08	Female	69	1.65	50	18.37	Yes	No	4	9.7	3.16	107	0.308	161	1.27	0.83	14.3	44	18	13	16	74.6	0.31	3477	Yes	16.20	No		13	21.5	43	731.58	555.41	456.46	336.22	561.42	945.91	85.42	104.24	115.84	113.64	154.93	190.63	8.25	10.64	15.24	16.81
2019-07-02 10:45:00	2019-07-02 18:30:00	2019-07-03	2019-07-16	Female	56	1.68	55	19.49	No	No	4	22.8	3.04	99	0.272	431	1.22	0.87	3.8	30	79	19	538	152	0.19	2508	Yes	16.20	No	4.35	18	25		282.3	225.68	187.89	127.53	185.22	187.56	44.03	47.73	44.57	36.93	58.57	55.54	18.53	20.14	19.51	17.21
2020-01-17 13:45:00	2020-01-17 14:45:00	2020-01-18	2020-01-23	Female	62	1.5	45	20	Yes	No	3	9.9	3.18	87	0.253	493	1	0.83	5.2	40	14	6	12	11.6	0.08	3190	No	13.60	No		5	40.4	30	1051.34	639.56	484.91	307.78	472.44	457.31	144.53	134.09	154.42	116.24	133.41	109.96	27.31	26.19	28.67	24.02
2019-02-15 17:30:00	2019-02-15 21:30:00	2019-02-16	2019-02-28	Female	66	1.6	60	23.44	No	Yes	3	4.7	3.17	85	0.265	261	1.21	0.86	3.4	54	48	39	13	1.5	0.07	4629	No	18.10	No		11	26.1	65	373.42	331.62	331.93	237.86	365.99	468.55	16.87	21.5	33.02	32.11	61.43	76.72	4.32	6.16	9.59	11.01
2019-11-26 14:14:00	2019-11-26 14:45:00	2019-11-27	2019-12-05	Male	72	1.85	90	26.3	No	Yes	3	4.3	4.23	126	0.366	131	1.25	0.97	5.2	77	18	21	25	3.4	0.07	4321	No	12.00	No	5.59	10	32.7	95	247.37	261.39	232.11	206.87	259.73	409.12	17.48	22.52	37.4	36.71	78.89	104.56	3.52	3.52	6.53	8.39
2020-01-17 14:10:00	2020-01-17	2020-01-18	2020-01-27	Female	66	1.55	55	22.89	No	Yes	3	3.1	3.5	105	0.313	187	1.13	0.98	2.9	56	14	6	7	0.7	0.04	4681	No	10.60	No		13	35.2	50	887.73	741.06	765.94	728.89	703.63	1027.36	44.47	57.64	100.08	136.79	139.43	187.98	20.97	32.41	57.05	75.5
2020-01-22 16:00:00	2020-01-22 16:05:00	2020-01-23	2020-01-29	Female	61	1.65	73	26.81	Yes	Yes	2	5.3	4.14	113	0.339	192	1.08	0.92	5.3	54	13	11	16	3.6	0.03	5631	No	9.00	No		8	34.2	60	535.74	422.25	254.09	270.18	316.7	433.39	50.71	76.02	48.26	75.96	105.75	115.26	14.97	20.65	22.06	27.12
2020-01-24 11:40:00	2020-01-24 15:20:00	2020-01-25	2020-01-30	Male	60	1.85	94	27.47	No	Yes	2	3.1	3.8	97	0.31	184	1.07	0.88	5	83	45	16	15	2.5	0.07	5868	No	10.90	No	5.68	12	40.6	140	1167.97	476.59	375.34	225.51	300.1	277.99	68.88	72.02	84.55	92.47	167.22	99.12	7.32	8.97	11.44	11.46
2019-03-20 11:00:00	2019-03-20 18:15:00	2019-03-24	2019-04-01	Female	69	1.58	79	31.65	No	Yes	3	7.5	4.33	121	0.37	115	1.28	1.03	3.4	33	12	18	16		0.04	2870	Yes	13.50	No	5.73	6	17.2	81	300.05	221.14	178.69	131.33	274.04	339.27	13.81	19.44	26.01	25.07	58.2	61.85	3.52	3.52	3.52	3.52
[truncated: 17 more columns]
